# Supplementary material for: Current Evidence for Biological Biomarkers and Mechanisms Underlying Acute to Chronic Pain Transition across the Pediatric Age Spectrum
Source: J Clin Med. 2023 Aug 9;12(16):5176. doi: 10.3390/jcm12165176 (PMC10455285; doi:10.3390/jcm12165176)
Supplement: Supplementary file 1 [file jcm-12-05176-s001.zip]

Archive with 1 entries (1 files):
- jcm-2517340-supplementary.pdf
